# Supplementary material for: Breast Cancer-Derived Extracellular Vesicle miR-425-5p (miR-425) Promotes Brain Metastasis via Activating Astrocytes Through the Novel miR-425-ZNF24-CCL8 Signaling Axis
Source: Int J Mol Sci. 2026 Mar 31;27(7):3197. doi: 10.3390/ijms27073197 (PMC13073527; doi:10.3390/ijms27073197)
Supplement: Supplementary file 1 [file ijms-27-03197-s001.zip]

Archive with 1 entries (1 files):
- ijms-4165233-supplementary.pdf
